# Supplementary material for: Almond Tree Adaptation to Water Stress: Differences in Physiological Performance and Yield Responses among Four Cultivar Grown in Mediterranean Environment
Source: Plants (Basel). 2023 Mar 2;12(5):1131. doi: 10.3390/plants12051131 (PMC10004802; doi:10.3390/plants12051131)
Supplement: Supplementary file 1 [file plants-12-01131-s001.zip]

Archive with 1 entries (1 files):
- plants-2199193-supplementary.pdf
